# Supplementary material for: Cyclase-associated protein interacts with actin filament barbed ends to promote depolymerization and formin displacement
Source: J Biol Chem. 2023 Oct 19;299(12):105367. doi: 10.1016/j.jbc.2023.105367 (PMC10692737; doi:10.1016/j.jbc.2023.105367)
Supplement: Supporting information 1 [file mmc1.xlsx]

## Sheet: Figure 1
Fig 1e	Tukey's multiple comparisons test	Mean Diff.	95.00% CI of diff.	Significant?	Summary	Adjusted P Value
	1 NCAP vs. Buffer	0.2999	-1.019 to 1.618	No	ns	0.9703
	1 NCAP vs. 1 CCAP	-9.177	-10.50 to -7.858	Yes	****	<0.0001
	1 NCAP vs. MBP	-9.018	-10.34 to -7.700	Yes	****	<0.0001
	1 NCAP vs. CCAP2	-6.94	-8.259 to -5.622	Yes	****	<0.0001
	Buffer vs. 1 CCAP	-9.477	-10.80 to -8.158	Yes	****	<0.0001
	Buffer vs. MBP	-9.318	-10.64 to -8.000	Yes	****	<0.0001
	Buffer vs. CCAP2	-7.24	-8.559 to -5.922	Yes	****	<0.0001
	1 CCAP vs. MBP	0.1587	-1.160 to 1.477	No	ns	0.9973
	1 CCAP vs. CCAP2	2.237	0.9181 to 3.555	Yes	****	<0.0001
	MBP vs. CCAP2	2.078	0.7593 to 3.396	Yes	***	0.0002

## Sheet: Figure 3
Fig 3b	Tukey's multiple comparisons test	Mean Diff.	95.00% CI of diff.	Significant?	Summary	Adjusted P Value
	buffer vs. 1 CCAP	-9.267	-10.47 to -8.065	Yes	****	<0.0001
	buffer vs. 1 CCAP98	-0.2275	-1.429 to 0.9740	No	ns	0.9604
	buffer vs. GST PWP	0.4016	-0.7999 to 1.603	No	ns	0.8197
	1 CCAP vs. 1 CCAP98	9.039	7.838 to 10.24	Yes	****	<0.0001
	1 CCAP vs. GST PWP	9.668	8.467 to 10.87	Yes	****	<0.0001
	1 CCAP98 vs. GST PWP	0.6291	-0.5724 to 1.831	No	ns	0.5239

## Sheet: Figure 4
Fig 4a	Tukey's multiple comparisons test	Mean Diff.	95.00% CI of diff.	Significant?	Summary	Adjusted P Value
	Buffer vs. CCAP	-3.972	-4.521 to -3.422	Yes	****	<0.0001
	Buffer vs. pfn	-0.9249	-1.475 to -0.3751	Yes	****	<0.0001
	Buffer vs. CCAPPFN	-5.901	-6.451 to -5.351	Yes	****	<0.0001
	Buffer vs. PFNy6D	-1.193	-1.743 to -0.6435	Yes	****	<0.0001
	Buffer vs. CCAPPFNy6d	-3.548	-4.098 to -2.998	Yes	****	<0.0001
	CCAP vs. pfn	3.047	2.497 to 3.597	Yes	****	<0.0001
	CCAP vs. CCAPPFN	-1.929	-2.479 to -1.380	Yes	****	<0.0001
	CCAP vs. PFNy6D	2.778	2.228 to 3.328	Yes	****	<0.0001
	CCAP vs. CCAPPFNy6d	0.4238	-0.1261 to 0.9736	No	ns	0.2335
	pfn vs. CCAPPFN	-4.976	-5.526 to -4.426	Yes	****	<0.0001
	pfn vs. PFNy6D	-0.2684	-0.8183 to 0.2814	No	ns	0.7229
	pfn vs. CCAPPFNy6d	-2.623	-3.173 to -2.073	Yes	****	<0.0001
	CCAPPFN vs. PFNy6D	4.708	4.158 to 5.258	Yes	****	<0.0001
	CCAPPFN vs. CCAPPFNy6d	2.353	1.803 to 2.903	Yes	****	<0.0001
	PFNy6D vs. CCAPPFNy6d	-2.355	-2.904 to -1.805	Yes	****	<0.0001
Fig 4b	Tukey's multiple comparisons test	Mean Diff.	95.00% CI of diff.	Significant?	Summary	Adjusted P Value
	Control vs. 10μM PFN1	3.855	2.729 to 4.981	Yes	****	<0.0001
	Control vs. 1μM C-CAP1	8.66	7.534 to 9.786	Yes	****	<0.0001
	Control vs. 10μM PFN1 1μM C-CAP1	9.7	8.574 to 10.83	Yes	****	<0.0001
	10μM PFN1 vs. 1μM C-CAP1	4.805	3.679 to 5.931	Yes	****	<0.0001
	10μM PFN1 vs. 10μM PFN1 1μM C-CAP1	5.845	4.719 to 6.971	Yes	****	<0.0001
	1μM C-CAP1 vs. 10μM PFN1 1μM C-CAP1	1.04	-0.08562 to 2.166	No	ns	0.0811

## Sheet: Figure 5
Fig 6A	Tukey's multiple comparisons test	Mean Diff.	95.00% CI of diff.	Significant?	Summary	Adjusted P Value
	Control vs. 1uM CCAP	15.54	14.97 to 16.10	Yes	****	<0.0001
	Control vs. 500nM CCAP	9.971	9.407 to 10.54	Yes	****	<0.0001
	1uM CCAP vs. 500nM CCAP	-5.566	-6.130 to -5.002	Yes	****	<0.0001
		Mean Diff.	95.00% CI of diff.	Significant?	Summary	Adjusted P Value
Fig 6F	T-test with Welch's correction	27.84 +/- 7.612	2.344 to 53.34	Yes	*	0.0407
